# Supplementary material for: Genotyping of Brucella strains isolated from humans and cattle of different geographical regions of Pakistan using MLVA‐15
Source: Vet Med Sci. 2021 Jul 10;7(5):1688–95. doi: 10.1002/vms3.550 (PMC8464260; doi:10.1002/vms3.550)
Supplement: Supplementary file 1 — Supporting Information [file VMS3-7-1688-s001.xlsx]

## Sheet: Sheet1
	reference	Bruce06	Bruce08	Bruce11	Bruce12	Bruce42	Bruce43	Bruce45	Bruce55	Bruce18	Bruce21	Bruce04	Bruce07	Bruce09	Bruce16	Bruce30
B.abortus_RB-51-Vaccine_	As Positive control in this study	4	5	4	12	2	3	3	3	6	8	3	7	3	3	5
B. abortus_BCCN#02-45_Buffalo_India_2002	Vergnaud2018 (doi: 10.3389/fmicb.2018.01545)	4	5	4	12	2	2	3	3	6	8	3	4	3	3	6
B. melitensis bv1_BCCN#00-18_Ovine_India_2000	Vergnaud2018 (doi: 10.3389/fmicb.2018.01545)	1	5	3	13	2	2	3	2	4	8	5	4	3	6	4
B. melitensis bv1_BCCN#00-18_Ovine_India_2000	Vergnaud2018 (doi: 10.3389/fmicb.2018.01545)	1	5	3	13	2	2	3	2	4	8	5	4	3	6	4
B. melitensis bv1_BCCN#00-19_Ovine_India_2000	Vergnaud2018 (doi: 10.3389/fmicb.2018.01545)	1	5	3	13	2	2	3	2	4	8	6	4	3	6	4
B. melitensis bv1_BCCN#00-20_Ovine_India_2000	Vergnaud2018 (doi: 10.3389/fmicb.2018.01545)	1	5	3	13	2	2	3	2	4	8	5	4	3	7	4
B. melitensis bv3_BCCN#91-112_Cattle_Palampur ,India_1991	Vergnaud2018 (doi: 10.3389/fmicb.2018.01545)	1	5	3	13	2	2	3	2	4	8	4	3	3	4	6
B. melitensis bv3_BCCN#91-113_Cattle_Palampur ,India_1991	Vergnaud2018 (doi: 10.3389/fmicb.2018.01545)	1	5	3	13	2	2	3	2	4	8	4	5	7	4	5
B. melitensis bv3_BCCN#91-114_Cattle_Palampur ,India_1991	Vergnaud2018 (doi: 10.3389/fmicb.2018.01545)	1	5	3	13	2	2	3	2	4	8	5	3	3	4	6
B. melitensis_BwIM_AFG_63_Human_Afghanistan_2017	SRR4436613 (http://www.ncbi.nlm.nih.gov/nuccore/SRR4436613)	1	5	3	13	2	3	3	2	4	8	9	4	3	9	4
B. melitensis_BwIM_AFG_44_Human_Afghanistan_2017	SRR4436639 (http://www.ncbi.nlm.nih.gov/nuccore/SRR4436639)	1	5	3	13	2	2	3	2	4	8	8	4	3	6	6
B. melitensis_BwIM_IRN_28_Human_Iran_2017	SRR4436578 (http://www.ncbi.nlm.nih.gov/nuccore/SRR4436578)	1	5	3	13	2	2	3	2	4	8	6	4	3	3	6
B. melitensis_BwIM_IRN_37_Human_Iran_2017	SRR4436627 (http://www.ncbi.nlm.nih.gov/nuccore/SRR4436627)	1	5	3	13	3	2	3	2	4	8	5	4	3	5	4
B. ovis_REF BOW 63/290 (ATCC 25840)_Ovine_Australia_2007	GCA_000016845 (https://www.ncbi.nlm.nih.gov/assembly/GCA_000016845.1)	3	5	2	10	1	1	5	2	3	9	6	7	7	6	2
B. suis bv1_VLA-76/4_Human_Australia_1976	SRR017422 (http://www.ncbi.nlm.nih.gov/nuccore/SRR017422)	2	3	6	10	1	1	5	2	4	9	6	5	7	6	3
B. abortus bv1_9-941_Cattle_Wyoming, USA_2005	GCA_000008145 (https://www.ncbi.nlm.nih.gov/assembly/GCA_000008145.1)	4	5	4	12	2	2	3	3	6	8	3	4	3	6	6
B. suis_2004000578_Human_Massachusetts, USA_2003	GCA_001715425 (https://www.ncbi.nlm.nih.gov/assembly/GCA_001715425.1)	2	3	6	10	4	1	5	2	4	9	5	5	11	5	3
B. melitensis bv1_REF 16M_Caprine_USA_2001	GCA_000007125 (https://www.ncbi.nlm.nih.gov/assembly/GCA_000007125.1)	3	4	2	13	4	2	3	3	5	6	2	5	7	3	6
B. abortus bv1_REF 544_Cattle_England_	Le Fleche2006 (http://www.biomedcentral.com/1471-2180/6/9)	4	5	4	12	2	2	3	3	5	8	3	5	3	4	5
B. abortus bv5_REF B3196_Cattle_England_	Le Fleche2006 (http://www.biomedcentral.com/1471-2180/6/9)	3	5	3	12	2	2	2	3	7	8	6	7	3	3	3
B. abortus bv9_REF C68_Cattle_England_	Le Fleche2006 (http://www.biomedcentral.com/1471-2180/6/9)	3	5	3	12	2	2	2	3	7	8	6	6	3	3	3
B. abortus bv6_REF 870_Cattle_Africa_	Le Fleche2006 (http://www.biomedcentral.com/1471-2180/6/9)	3	5	3	12	2	2	3	3	7	8	3	6	3	3	3
B. melitensis bv3_SC63-13_Ovine_Sichuan, China_1963	Jiang2013 (http://www.ncbi.nlm.nih.gov/pubmed/24124546)	1	5	3	13	2	2	3	2	4	8	5	4	3	6	5
B. abortus bv3_21/S-4023_Cattle_Bangladesh_2017	Not published(obtaind from MLVA bank https://microbesgenotyping.i2bc.paris-saclay.fr/ )	3	5	3	12	2	2	3	3	7	8	5	4	3	3	3
B. abortus_baboCR127_Cattle_Costa Rica _2016	Herna­ndez-Mora2017 (https://www.ncbi.nlm.nih.gov/pubmed/28797045)	4	5	4	12	2	2	3	3	6	8	3	5	3	3	5
B. abortus bv1_NM-26_Ovine__2016	Liu2017 (https://www.ncbi.nlm.nih.gov/pubmed/28149294)	4	5	4	12	2	2	3	3	6	8	3	7	2	2	3
B. abortus_228-15-B/G (6)_Cattle_Tasty, Celinogradski, Akmola, Kazakhstan_2015	Shevtsova2016 (https://www.ncbi.nlm.nih.gov/pubmed/27907105)	4	5	3	12	2	2	3	1	6	8	4	6	8	3	3
B. abortus_baboCR105_Cattle_Costa Rica _2015	Hernandez-Mora2017 (https://www.ncbi.nlm.nih.gov/pubmed/28797045)	4	5	3	12	2	3	3	3	6	8	3	5	3	3	5
B. abortus_B. abortus is4a_Cattle_Dostyk,Enbekshikazakh,Almaty,Kazakhstan_2013	Shevtsov2015 (http://www.ncbi.nlm.nih.gov/pubmed/26160544)	4	5	3	12	2	2	3	1	6	8	4	8	13	3	3
B. abortus Rough_RB51_12177_Buffalo_Altavilla Silentina,Italy_2011	Garofolo2013 (http://www.ncbi.nlm.nih.gov/pubmed/23174277)	4	5	4	12	2	3	3	3	6	8	3	7	3	3	5
B. abortus bv3__Cattle_Xinjiang, China_2011	Jiang2013 (http://www.ncbi.nlm.nih.gov/pubmed/24124546)	4	5	3	12	2	2	3	1	6	8	4	5	11	3	3
B. abortus bv1_B. abortus 671_Cattle_Fyodorov,Qostanay, Kazakhstan_2011	Shevtsov2015 (http://www.ncbi.nlm.nih.gov/pubmed/26160544)	4	5	3	12	2	2	3	1	6	8	5	7	10	3	3
B. abortus bv1_B. abortus 706_Cattle_Fyodorov,Qostanay, Kazakhstan_2011	Shevtsov2015 (http://www.ncbi.nlm.nih.gov/pubmed/26160544)	4	5	3	12	2	2	3	1	6	8	5	7	6	3	3
B. abortus_baboCR60_Cattle_Costa Rica _2011	Herna­ndez-Mora2017 (https://www.ncbi.nlm.nih.gov/pubmed/28797045)	4	5	4	12	2	3	3	3	6	8	6	5	3	3	6
B. abortus bv3_7-KEBa1_Cattle_Eastern, Kenya_2009	Muendo2011 (http://www.ncbi.nlm.nih.gov/pubmed/21660647)	3	5	4	11	2	2	3	3	7	8	6	6	3	11	6
B. abortus bv1_KBa080_Cattle_Gyeonggi, South Korea_2008	Her2009 (http://www.biomedcentral.com/1471-2180/9/230)	4	5	4	12	2	3	3	3	6	8	5	4	3	3	6
B. abortus bv2_KBa177_Cattle_Jeonnam, South Korea_2008	Her2009 (http://www.biomedcentral.com/1471-2180/9/230)	4	5	4	12	2	3	3	3	6	8	4	4	3	3	6
B. abortus bv1_Jr 20_Cattle_Sao Paulo, Brazil_2008	Minharro2013 (http://www.ncbi.nlm.nih.gov/pubmed/24324670)	4	5	4	12	2	2	3	3	6	9	4	5	3	4	5
B. abortus bv6_B. abortus K 4_Cattle_Sosnovka,Auleikol,Qostanay,Kazakhstan_2008	Shevtsov2015 (http://www.ncbi.nlm.nih.gov/pubmed/26160544)	4	5	3	12	2	2	3	1	6	8	5	7	10	3	3
B. abortus bv1_KBa052_Cattle_Gyeonggi, South Korea_2007	Her2009 (http://www.biomedcentral.com/1471-2180/9/230)	4	5	4	12	2	3	3	3	6	8	4	4	3	3	5
B. abortus bv1_KBa077_Cattle_Kangwon, South Korea_2007	Her2009 (http://www.biomedcentral.com/1471-2180/9/230)	4	5	4	12	2	3	3	3	6	8	4	4	3	3	6
B. abortus bv1_KBa078_Cattle_Chungbuk, South Korea_2007	Her2009 (http://www.biomedcentral.com/1471-2180/9/230)	4	5	4	12	2	3	3	3	6	8	4	4	3	3	6
B. abortus bv1_KBa079_Cattle_Gyeonggi, South Korea_2007	Her2009 (http://www.biomedcentral.com/1471-2180/9/230)	4	5	4	12	2	5	3	3	6	8	4	4	3	3	5
B. abortus bv1_LNIV-293Ba1-05_Cattle_Alentejo, Portugal_2005	Ferreira2012 (http://www.ncbi.nlm.nih.gov/pubmed/22905141)	4	5	4	12	2	2	3	3	6	8	3	4	3	4	5
B. abortus bv3_BfR 101_Cattle_Rostock, Germany_1998	Le Fleche2006 (http://www.biomedcentral.com/1471-2180/6/9)	4	5	3	12	2	2	3	1	7	8	4	5	6	4	3
B. abortus_Strain A1_Cattle_Islamabad, Pakistan _2019	Ali2019(https://www.openagrar.de/receive/openagrar_mods_00047344)	4	5	4	12	2	2	3	3	6	8	3	4	3	3	6
B. abortus_Strain A1_Cattle_Attock, Paksitan_2019	Ali2019(https://www.openagrar.de/receive/openagrar_mods_00047344)	4	5	4	12	2	2	3	3	6	8	3	4	3	3	6
B. abortus_Strain A2_Cattle_Rawalpindi Pakistan_2019	Ali2019(https://www.openagrar.de/receive/openagrar_mods_00047344)	4	5	4	12	2	2	3	3	6	8	3	4	3	3	6
B. abortus_Strain P6_Cattle_Islamabad, Pakistan _2019	Ali2019(https://www.openagrar.de/receive/openagrar_mods_00047344)	4	5	4	12	2	2	3	3	6	8	3	4	3	3	6
B. abortus_Strain P8_Cattle_Islamabad, Pakistan _2019	Ali2019(https://www.openagrar.de/receive/openagrar_mods_00047344)	4	5	4	12	2	2	3	3	6	8	3	4	3	3	6
B. abortus_Isolate 21_Cattle_Islamabad, Pakistan _2019	This Study	4	5	4	12	2	2	3	3	6	8	3	4	3	3	6
B.abortus_Isolate 6_Cattle_Peshawar, Pakistan_2019	This Study	3	5	4	12	2	2	3	3	6	8	3	4	3	3	6
B.abortus_Isolate 63_Cattle_Manu KP, Pakistan_2019	This Study	3	5	4	12	2	2	3	3	6	8	3	4	3	3	6
B.abortus_Isolate 52_Cattle_Mardan, Pakistan_2019	This Study	3	5	4	12	2	2	3	3	6	8	3	4	3	3	6
B.abortus_Isolate 3_Cattle_Peshawar, Pakistan_2019	This Study	3	5	4	12	2	2	3	3	6	8	3	4	3	3	6
B.abortus_Isolate 18_Cattle_Lahore, Pakistan_2019	This Study	4	5	4	12	2	2	3	3	6	8	3	4	3	3	6
B. melitensis_Isolate H11_Human_Mardan, Pakistan_2019	This Study	1	5	3	13	2	2	3	2	4	8	5	4	3	6	4
B. melitensis_Isolate H9_Human_Peshawar, Pakistan_2019	This Study	1	5	3	13	2	2	3	2	4	8	5	4	3	6	4
B. melitensis_Isolate H12_Human_Islamabad, Pakistan_2019	This Study	1	5	3	13	2	2	3	2	4	8	5	4	3	6	4
B. melitensis_Isolate H23_Human_Swat, Pakistan_2019	This Study	1	5	3	13	2	2	3	2	4	8	5	4	3	6	4
B. melitensis_Isolate H7_Human_Banu KP, Pakistan_2019	This Study	1	5	3	13	3	2	3	2	4	8	5	4	3	6	4
B. melitensis_Isolate H43_Human_Lahore, Pakistan_2019	This Study	1	5	3	13	3	2	3	2	4	8	5	4	3	6	4
